# Supplementary material for: Whole-exome sequencing reveals insights into genetic susceptibility to Congenital Zika Syndrome
Source: PLoS Negl Trop Dis. 2021 Jun 14;15(6):e0009507. doi: 10.1371/journal.pntd.0009507 (PMC8224898; doi:10.1371/journal.pntd.0009507)
Supplement: S1 Table — (XLSX) [file pntd.0009507.s006.xlsx]

## Sheet: general
Sample	City	Phenotype	Sex	ZIKV Diagnose	Timing of gestational exposure to ZIKV before of after the first trimester*	Death**	Sequencing kit	% mapped reads	Average mapping depth	Average variants depth	Percentage of bases covered at >20-fold	Percentage of reads per exon
C_1	Paraiba	Control	female	Elisa IgM/IgG + (mother)	2	0	truseq	98.06	150.3	146.9	92.74	138.509
C_3	Rio de Janeiro	Control	female	RT-PCR (neonate & mother)	2	0	agilent	99.03	82.4	59.5	92.14	74.3044
C_4	Rio de Janeiro	Control	female	RT-PCR (neonate & mother)	2	0	agilent	99.01	90.5	54.9	92.33	82.1969
C_7	Rio de Janeiro	Control	male	RT-PCR (neonate & mother)	1	0	agilent	99.05	94.9	66.8	91.98	85.2227
C_8	Rio de Janeiro	Control	female	RT-PCR (neonate & mother)	1	0	agilent	99.04	104.2	70.7	92.46	93.2517
C_9	Rio de Janeiro	Control	male	RT-PCR (neonate & mother)	2	0	agilent	99.03	108.6	76.4	92.71	97.062
C_10	Rio de Janeiro	Control	female	RT-PCR + urine (mother)	1	0	agilent	99.08	99.5	67.8	92.2	88.822
C_11	Paraiba	Control	male	RT-PCR + urine (mother)	0	0	Roche	97.58	84.9	57.1	90.2	81.8635
C_12	Paraiba	Control	female	RT-PCR + urine (mother)	2	0	Roche	99.33	175.92	43.18	92.71	98.7194
C_13	Paraiba	Control	female	RT-PCR + urine (mother)	2	0	Roche	98.49	102.55	68.84	93.16	132.585
C_15	Paraiba	Control	female	Elisa IgM/IgG + (mother)	2	0	truseq	97.74	196.7	190.7	93.56	184.523
CZS_1	Paraiba	CZS	male	RT-PCR + urine (mother)	1	0	Roche	97.71	119.57	75.38	92.84	114.954
CZS_2	Paraiba	CZS	female	Elisa IgM/IgG + (mother)	0	0	truseq	98.19	167.1	166.8	93.71	153.245
CZS_3	Paraiba	CZS	female	Elisa IgM/IgG + (mother)	1	0	truseq	98.12	174.4	172.6	93.78	160.903
CZS_4	Paraiba	CZS	female	Elisa IgM/IgG + (mother)	2	0	truseq	98.24	157	155.8	93.1	145.158
CZS_6	Paraiba	CZS	female	Elisa IgM/IgG + (mother)	2	0	truseq	97.93	185.7	181.7	93.33	173.677
CZS_7	Paraiba	CZS	female	Elisa IgM/IgG + (mother)	1	0	truseq	97.8	214	209.7	93.95	200.984
CZS_8	Paraiba	CZS	female	Elisa IgM/IgG + (mother)	1	0	truseq	97.82	182.5	180.6	93.51	170.355
CZS_9	Paraiba	CZS	female	RT-PCR + amniotic fluid (mother)	1	0	truseq	97.71	180.7	178.6	93.39	169.016
CZS_10	Paraiba	CZS	male	RT-PCR + plasma (mother)	2	0	truseq	98.26	146.9	147.9	92.89	135.469
CZS_11	Paraiba	CZS	female	Elisa IgM/IgG + (mother)	1	0	truseq	98.23	168.3	48.3	93.54	155.842
CZS_13	Rio de Janeiro	CZS	male	RT-PCR (mother)	1	0	agilent	99.11	89.4	61	92.43	80.582
CZS_14	Rio de Janeiro	CZS	male	RT-PCR (mother)	1	0	agilent	99.07	85.5	59	91.5	78.1107
CZS_15	Rio de Janeiro	CZS	female	RT-PCR (neonate & mother)	1	0	agilent	99.08	101.4	68.7	92.2	90.7435
CZS_16	Rio de Janeiro	CZS	male	RT-PCR (mother)	1	0	agilent	98.95	97.8	68.2	92.01	87.4245
CZS_17	Rio de Janeiro	CZS	female	RT-PCR (mother)	1	0	agilent	98.98	111.8	75.8	92.68	99.8549
CZS_18	Rio de Janeiro	CZS	male	RT-PCR (neonate & mother)	1	0	agilent	98.89	88.3	65.3	91.35	79.6111
CZS_20	Paraiba	CZS	male	RT-PCR + amniotic fluid (mother)	0	0	Roche	97.65	92.52	66.79	91.86	100.324
CZS_21	Paraiba	CZS	female	RT-PCR + urine (mother)	2	0	Roche	98.54	171.87	112.9	93.69	180.962
CZS_22	Paraiba	CZS	female	RT-PCR + plasma (mother)	1	0	Roche	98.1	104.45	60.83	91.14	88.8114
CZS_23	Paraiba	CZS	male	RT-PCR + plasma (neonate)	2	0	Roche	99.36	169.64	105.95	94.05	169.436
CZS_24	Paraiba	CZS	male	RT-PCR + amniotic fluid (mother)	0	0	Roche	99.33	214.07	94.09	94.23	166.264
CZS_25	Rio de Janeiro	CZS	male	RT-PCR (stillborn & mother)	2	1	truseq	98.17	101.5	105.7	91.43	93.2632
CZS_26	Rio de Janeiro	CZS	female	RT-PCR (stillborn & mother)	1	1	truseq	98.11	203.1	252.8	82.05	174.345
CZS_27	Rio de Janeiro	CZS	female	RT-PCR (stillborn & mother)	1	1	truseq	98.53	95.1	90.5	89.38	89.449
CZS_28	Rio de Janeiro	CZS	female	RT-PCR (stillborn & mother)	2	1	truseq	98.59	82.3	78	87.98	76.1822
CZS_29	Rio de Janeiro	CZS	male	RT-PCR (stillborn & mother)	1	1	truseq	98.58	117.5	113.8	92.23	109.063
CZS_30	Paraiba	CZS	female	RT-PCR + brain (stillborn)	1	1	Roche	99.33	167.2	106.03	93.86	161.756
CZS_31	Paraiba	CZS	female	RT-PCR + brain (stillborn)	1	1	Roche	99.01	187.34	112.47	93.65	163.859
CZS_32	Paraiba	CZS	female	RT-PCR + brain (stillborn)	1	1	Roche	99.34	170.63	110.17	93.78	162.978
* For the timing of gestational exposure, we classify this in a categorical variable as 0, 1 and 2 considering non-information (0), before the first trimester (1) and after the first trimester (2)
** Variable death was organized in 0-1, in which 0 indicates alive and 1 death.
