# Supplementary material for: Whole-exome sequencing reveals insights into genetic susceptibility to Congenital Zika Syndrome
Source: PLoS Negl Trop Dis. 2021 Jun 14;15(6):e0009507. doi: 10.1371/journal.pntd.0009507 (PMC8224898; doi:10.1371/journal.pntd.0009507)
Supplement: S2 Table — (XLSX) [file pntd.0009507.s007.xlsx]

## Sheet: S2_Table_Inborn_errors_in_CZS_r
CHROM	POS	REF	ALT	GENE	OMIM Inheritance model	ID	Class	HGVS_P	Patient	Genotype	ACMG/Varsome Classification	MAF	MAF source	Number of reads supporting the site
5	41203088	C	T	C6	AD	rs145422926	Missense	p.Arg48Lys	CZS_32	Het	Likely Pathogenic	0.000227	GnomAD	214
5	41176504	TG	T	C6	AD	rs375762365	Frameshift	c.1138delC	CZS_4	Het	Likely Pathogenic	0.00188	GnomAD	273
5	41176504	TG	T	C6	AD	rs375762365	Frameshift	c.1138delC	CZS_27	Het	Likely Pathogenic	0.00188	GnomAD	119
1	181798362	G	A	CACNA1E	AD	rs2480373	Missense	p.Arg2157Gln	CZS_10	Het	Uncertain Significance	0.0005657	GnomAD	42
15	42410926	G	A	CAPN3	AD	rs80338802	Missense	p.Arg769Gln	CZS_26	Het	Pathogenic	3.182e-05	GnomAD	882
10	104133678	T	G	CFAP43	AD	rs184028716	Missense	p.Asp1513Ala	CZS_17	Het	Uncertain Significance	0.0002388	GnomAD	122
12	6582918	C	G	CHD4	AD	12_6582918	Missense	p.Arg1389Pro	CZS_23	Het	Uncertain Significance	NA	NA	50
12	47977420	C	T	COL2A1	AD	rs774603840	Missense	p.Arg1058His	CZS_7	Het	Likely Pathogenic	3.998e-06	GnomAD	430
13	110485709	G	A	COL4A2	AD	13_110485709	Missense	p.Gly1027Glu	CZS_18	Het	Uncertain Significance	NA	NA	107
1	40302728	C	T	COL9A2	AD	rs1025841990	Nonsense	p.Trp147*	CZS_11	Het	Uncertain Significance	NA	NA	106
1	197427550	T	C	CRB1	AD	rs140494140	Missense	p.Phe742Ser	CZS_27	Het	Likely Pathogenic	3.188e-05	GnomAD	70
11	6634290	G	A	DCHS1	AD	rs368754990	Missense	p.Ala605Val	CZS_1	Het	Uncertain Significance	2.365e-05	GnomAD	86
3	47847876	A	T	DHX30	AD	rs1027573581	Missense	p.Thr736Ser	CZS_14	Het	Uncertain Significance	3.186e-05	GnomAD	87
19	10718255	G	T	DNM2	AD	19_10718255	Missense	p.Gly5Trp	CZS_22	Het	Uncertain Significance	NA	NA	21
19	10718389	G	T	DNM2	AD	19_10718389	Missense	p.Glu49Asp	CZS_22	Het	Uncertain Significance	NA	NA	16
4	109963276	T	A	EGF	unk	rs149448320	Missense	p.Asp472Glu	CZS_1	Het	Uncertain Significance	0.0003818	GnomAD	99
10	49472919	G	A	ERCC6	AD	rs776004687	Missense	p.Thr940Met	CZS_10	Het	Uncertain Significance	3.186e-05	GnomAD	268
10	49530736	C	T	ERCC6	AD	rs1442811418	Missense	p.Arg176Gln	CZS_3	Het	Uncertain Significance	8e-06	TOPMED	419
5	128464906	G	A	FBN2	AD	5_128464906	Missense	p.Pro215Leu	CZS_15	Het	Uncertain Significance	NA	NA	110
4	1801623	C	T	FGFR3	AD	4_1801623	Missense	p.Arg207Trp	CZS_31	Het	Likely Pathogenic	NA	NA	33
6	109715133	T	C	FIG4	AD	rs121908287	Missense	p.Ile41Thr	CZS_22	Het	Pathogenic	0.001163	GnomAD	78
3	58150137	G	A	FLNB	AD	rs1317906933	Missense	p.Gly2124Arg	CZS_20	Het	Likely Pathogenic	1.6e-05	TOPMED	141
17	75750797	G	C	ITGB4	AD	rs751047725	Missense	p.Ala1198Pro	CZS_32	Het	Uncertain Significance	7.962e-06	GnomAD	120
11	118474298	G	T	KMT2A	AD	11_118474298	Missense	p.Asp1047Tyr	CZS_22	Het	Uncertain Significance	NA	NA	24
19	2434889	C	A	LMNB2	AD	19_2434889	Missense	p.Asp294Tyr	CZS_22	Het	Uncertain Significance	NA	NA	26
2	47800330	T	A	MSH6	AD	rs373721483	Missense	p.Cys783Ser	CZS_13	Het	Uncertain Significance	3.983e-06	GnomAD	76
8	143924510	G	A	PLEC	AD	rs781812050	Missense	p.Arg1944Cys	CZS_20	Het	Uncertain Significance	4.223e-05	GnomAD	25
8	143918402	C	T	PLEC	AD	rs1018093835	Missense	p.Gly3944Ser	CZS_9	Het	Uncertain Significance	3.943e-05	GnomAD	69
1	3412316	G	C	PRDM16	AD	rs767432596	Missense	p.Gly707Arg	CZS_20	Het	Uncertain Significance	1.607e-05	GnomAD	73
17	80345794	G	T	RNF213	Unk	17_80345794	Missense	p.Asp2487Tyr	CZS_22	Het	Uncertain Significance	NA	NA	27
7	155803262	C	T	SHH	AD	rs868306414	Missense	p.Gly343Ser	CZS_23	Het	Likely Pathogenic	NA	NA	17
1	202599254	C	G	SYT2	AD	1_202599254	Missense	p.Glu339Asp	CZS_30	Het	Uncertain Significance	NA	NA	94
5	1293316	G	C	TERT	AD	rs898648592	Missense	p.Pro524Ala	CZS_24	Het	Uncertain Significance	4.018e-06	GnomAD	233
4	153705165	G	A	TLR2	AD	rs5743708	Missense	p.Arg753Gln	CZS_29	Het	Risk Factor	0.01743	GnomAD	69
4	186083880	T	C	TLR3	AD	rs774476397	Missense	p.Phe732Leu	CZS_3	Het	Uncertain Significance	2.388e-05	GnomAD	144
6	32095898	C	T	TNXB	AD	6_32095898	Missense	p.Cys652Tyr	CZS_22	Het	Uncertain Significance	NA	NA	15
1	115663908	G	T	VANGL1	AD	rs776212465	Missense	p.Gly151Val	CZS_26	Het	Uncertain Significance	1.591e-05	GnomAD	437
16	49523739	A	G	ZNF423	AD	16_49523739	Missense	p.Val1237Ala	CZS_15	Het	Uncertain Significance	NA	NA	109
16	49636330	G	A	ZNF423	AD	rs778403528	Missense	p.Ser941Leu	CZS_32	Het	Uncertain Significance	2e-05	GnomAD	103
NA: Not available
