# Supplementary material for: Whole-exome sequencing reveals insights into genetic susceptibility to Congenital Zika Syndrome
Source: PLoS Negl Trop Dis. 2021 Jun 14;15(6):e0009507. doi: 10.1371/journal.pntd.0009507 (PMC8224898; doi:10.1371/journal.pntd.0009507)
Supplement: S3 Table — (XLSX) [file pntd.0009507.s008.xlsx]

## Sheet: Covariates Results
	Control (n=11)	CZS (n=29)	Significance
Sex
Male (n=14)	7.5 %	27.5 %
Female (n=26)	20.0 %	45 %
Total	27.5%	63.5%	p-value: 0.71
Timing of gestational exposure to ZIKV (Exanthema trimester)
0: Non-information	2.5%	7.5%
1: During First trimester	7.5%	47.5%
2: After First trimenter	17.5%	17.5%
Total	27.5%	72.5%	p-value:0.03
Genomic ancestry
African	0.24 ± 0.12	0.26 ±0.13	p-value: 0.35
European	0.68 ± 0.12	0.64 ± 0.13	p-value: 0.35
Native-American	0.8 ± 0.05	0.11 ± 0.04	p-value: 0.07
Sex, timing of gestational exposure to Zika Virus, and Genomic ancestry (inferred by ADMIXTURE) were tested for association. Genomic ancestry indicates the mean and the standard deviation.
