# Supplementary material for: Whole-exome sequencing reveals insights into genetic susceptibility to Congenital Zika Syndrome
Source: PLoS Negl Trop Dis. 2021 Jun 14;15(6):e0009507. doi: 10.1371/journal.pntd.0009507 (PMC8224898; doi:10.1371/journal.pntd.0009507)
Supplement: S4 Table — (XLSX) [file pntd.0009507.s009.xlsx]

## Sheet: REDUCED_ADDITIVE_DOMINANT
CHR	Gene	SNP	Functional Consequence	BP	A1	A2	TestedAllele	Cases AF	Controls AF	ADDITIVE				DOMINANT
										Adjusted		Non Adjusted		Adjusted		Non Adjusted
										p.value	OR (95% CI)	p.value	OR (95% CI)	p.value	OR (95% CI)	p.value	OR (95% CI)
1	FAM132A	rs111673713	upstream_gene_variant	1243650	A	G	rs111673713_A	0	0.1818	2.08638e-05	3.00E-04(0.0000-0.0381)	0.00349921	0.0340(0.0002-0.3744)	2.08638e-05	0.0003(0.0000-0.0381)	0.00349921	0.0340(0.0002-0.3744)
15	IL6	rs11632576	genic_upstream_transcript_variant	81290065	C	G	rs11632576_C	0.1667	0.5909	5.24752e-05	0.0204(0.0001-0.2153)	0.000264315	0.0845(0.0086-0.3681)	0.0603438	0.2288(0.0365-1.0637)	0.101243	0.3091(0.0686-1.2558)
3	LINC01100, IL12A-AS1	rs2279742	intron_variant	160026565	C	T	rs2279742_C	0.08333	0.5455	8.56052e-05	0.0656(0.0065-0.2995)	0.000105601	0.0788(0.0115-0.3312)	0.0741416	0.2464(0.0486-1.1471)	0.0266795	0.1857(0.0371-0.8242)
3	LINC01100, IL12A-AS1	rs2914119	non_coding_transcript_variant,intron_variant	160026651	C	T	rs2914119_C	0.125	0.5909	8.64299e-05	0.0642(0.0064-0.2958)	6.9e-05	0.0638(0.0062-0.2993)	0.0940834	0.2769(0.0573-1.2470)	0.0328952	0.2108(0.0446-0.8825)
3	LINC01100, IL12A-AS1	rs2936301	non_coding_transcript_variant,intron_variant	160026653	C	T	rs2936301_C	0.125	0.5909	8.64299e-05	0.0642(0.0064-0.2958)	6.9e-05	0.0638(0.0062-0.2993)	0.0940834	0.2769(0.0573-1.2470)	0.0328952	0.2108(0.0446-0.8825)
3	DGKG	rs13319664	intron_variant	186279751	C	G	rs13319664_C	0.08333	0.5	0.000126281	0.0419(0.0037-0.2436)	2.47e-05	0.0345(0.0031-0.1991)	0.000666151	0.0628(0.0081-0.3271)	0.000275482	0.0578(0.0083-0.2861)
22	GAB4	rs28502153	coding_sequence_variant,intron_variant,non_coding_transcript_variant,stop_gained,missense_variant	16988159	C	A	rs28502153_C	0.3333	0.7273	0.000144478	0.0089(0.0000-0.2014)	0.00013968	0.0318(0.0002-0.2684)	0.116699	3.8516(0.7230-28.0342)	0.489461	1.6425(0.3950-6.8285)
19	ADGRE3	rs77548886	intron_variant	14630012	A	AG	rs77548886_A	0.3542	0.7727	0.00021789	0.0708(0.0064-0.3455)	0.000753333	0.1217(0.0200-0.4557)	0.0798864	3.7673(0.8565-19.7554)	0.0586427	3.9624(0.9521-19.6461)
17	MYO15B	rs820182	splice_region_variant&intron_variant	75621024	C	A	rs820182_C	0.2292	0.7273	0.000226116	0.096(0.0112-0.3888)	0.000309796	0.1409(0.0282-0.4433)	0.884597	1.1151(0.2565-5.1560)	0.976573	1.0215(0.2490-4.4728)
20	ADAM33	rs628965	intron_variant,genic_downstream_transcript_variant	3669066	A	G	rs628965_A	0.1667	0.7727	0.000248231	0.142(0.0304-0.4310)	4.19e-05	0.1219(0.0252-0.3699)	0.161725	0.3206(0.0619-1.5930)	0.0802784	0.2594(0.0528-1.1781)
20	ADAM33	rs628977	intron_variant,genic_downstream_transcript_variant	3669074	T	C	rs628977_T	0.1667	0.7727	0.000248231	0.142(0.0304-0.4310)	4.19e-05	0.1219(0.0252-0.3699)	0.161725	0.3206(0.0619-1.5930)	0.0802784	0.2594(0.0528-1.1781)
14	NC_000014.9:22550482:G:A	rs12431397	None	22550483	A	G	rs12431397_A	0.02083	0.3182	0.000252537	0.0449(0.0029-0.2742)	0.00108178	0.0647(0.0057-0.3833)	0.0111142	0.0908(0.0079-0.5917)	0.00469621	0.0754(0.0068-0.4685)
19	LENG8	rs78422130	3_prime_UTR_variant,intron_variant	54460316	A	G	rs78422130_A	0	0.1818	0.000257471	0.0027(0.0000-0.1119)	0.00349921	0.0340(0.0002-0.3744)	0.000257471	0.0027(0.0000-0.1119)	0.00349921	0.0340(0.0002-0.3744)
1	TMEM183A	rs1418444	genic_upstream_transcript_variant	203008904	G	C	rs1418444_G	0.2917	0.8182	0.00036473	0.1482(0.0306-0.4590)	0.000268746	0.1453(0.0313-0.4471)	0.490385	0.5775(0.1129-2.7895)	0.835036	0.8586(0.2059-3.7879)
14	FBXO34	rs10144418	coding_sequence_variant,synonymous_variant	55350990	C	T	rs10144418_C	0.1875	0.6364	0.000374908	0.039(0.0003-0.3132)	4.35e-05	0.0311(0.0002-0.2424)	0.069595	0.2503(0.0452-1.1138)	0.0586427	0.2524(0.0509-1.0503)
14	FBXO34	rs1045002	coding_sequence_variant,missense_variant	55351799	A	T	rs1045002_A	0.1875	0.6364	0.000374908	0.039(0.0003-0.3132)	4.35e-05	0.0311(0.0002-0.2424)	0.069595	0.2503(0.0452-1.1138)	0.0586427	0.2524(0.0509-1.0503)
10	HPS6	rs3816	3_prime_UTR_variant	102067980	G	T	rs3816_G	0.0625	0.3182	0.000382701	0.0297(0.0013-0.2462)	0.00283999	0.0977(0.0168-0.4593)	0.000382701	0.0297(0.0013-0.2462)	0.00283999	0.0977(0.0168-0.4593)
10	WAPL	rs2288360	intron_variant	86471172	G	A	rs2288360_G	0.02083	0.4091	0.0003941	0.0766(0.0072-0.3532)	0.000198984	0.0533(0.0045-0.3112)	0.0206517	0.1096(0.0097-0.7208)	0.00469621	0.0754(0.0068-0.4685)
1	DISP3*	rs2076469	intron_variant,genic_downstream_transcript_variant	11524107	G	A	rs2076469_G	0.1667	0.5	0.00153096	0.0862(0.0082-0.4313)	0.000859076	0.0781(0.0076-0.3912)	4.82604e-05	0.0170(0.0001-0.1666)	1.73864e-05	0.0153(0.0001-0.1462)
	*DISP3 do not reach the significance threshold of 5x10E-4 in the additive model, but in the dominant model showed a lower p value
	BP	Phisycal position in base pair
	A1	Allele1
	A2	Allele2
	Cases AF	Allele frequency of tested allele in Cases individuals
	Controls AF	Allele frequency of tested allele in Control individuals
