# Supplementary material for: Whole-exome sequencing reveals insights into genetic susceptibility to Congenital Zika Syndrome
Source: PLoS Negl Trop Dis. 2021 Jun 14;15(6):e0009507. doi: 10.1371/journal.pntd.0009507 (PMC8224898; doi:10.1371/journal.pntd.0009507)
Supplement: S5 Table — (XLSX) [file pntd.0009507.s010.xlsx]

## Sheet: COMPLETED_ADDITIVE_DOMINANT
CHR	Gene	SNP	Functional Consequence	BP	A1	A2	TestedAllele	Cases AF	Controls AF	ADDITIVE				DOMINANT
										Adjusted		Non Adjusted		Adjusted		Non Adjusted
										p.value	OR (95% CI)	p.value	OR (95% CI)	p.value	OR (95% CI)	p.value	OR (95% CI)
1	FAM132A	rs111673713	upstream_gene_variant	1243650	A	G	rs111673713_A	0	0.1818	1.16127e-05	3.00E-04 (0.0000-0.0341)	0.00184	0.0282 (0.0002-0.3088)	1.16127e-05	0.0003 (0.0000-0.0341)	0.00184422	0.02820 (0.00020-0.30879)
14	NC_000014.9:22550482:G:A	rs12431397	None	22550483	A	G	rs12431397_A	0.02273	0.3182	0.000102502	0.0387 (0.0025-0.2358)	0.00043	0.0532 (0.0047-0.3183)	0.004801	0.0729 (0.0064-0.4643)	0.00218873	0.06220 (0.00561-0.38291)
19	ADGRE3	rs77548886	intron_variant	14630012	A	AG	rs77548886_A	0.3409	0.7727	0.00011992	0.0842 (0.0113-0.3462)	0.00068	0.1452 (0.0306-0.4765)	0.188845	2.6144 (0.6282-12.6870)	0.125005	2.96830 (0.74514-14.08675)
10	HPS6	rs3816	3_prime_UTR_variant	102067980	G	T	rs3816_G	0.06818	0.3182	0.000120475	0.0239 (0.0010-0.1955)	0.00101	0.0792 (0.0138-0.3681)	0.00012	0.0239 (0.0010-0.1955)	0.00100845	0.07920 (0.01377-0.36813)
14	FBXO34	rs10144418	synonymous_variant	55350990	C	T	rs10144418_C	0.1818	0.6364	0.000144077	0.0372 (0.0003-0.2842)	2e-05	0.0301 (0.0002-0.2284)	0.044852	0.2240 (0.0403-0.9675)	0.0543652	0.25600 (0.05342-1.02520)
14	FBXO34	rs1045002	coding_sequence_variant,missense_variant	55351799	A	T	rs1045002_A	0.1818	0.6364	0.000144077	0.0372 (0.0003-0.2842)	2e-05	0.0301 (0.0002-0.2284)	0.044852	0.2240 (0.0403-0.9675)	0.0543652	0.25600 (0.05342-1.02520)
19	LENG8	rs78422130	3_prime_UTR_variant,intron_variant	54460316	A	G	rs78422130_A	0	0.1818	0.000144921	0.0026 (0.0000-0.0986)	0.00184	0.0282 (0.0002-0.3088)	0.000145	0.0026 (0.0000-0.0986)	0.00184422	0.02820 (0.00020-0.30879)
17	MYO15B	rs820182	splice_region_variant&intron_variant	75621024	C	A	rs820182_C	0.1818	0.7273	0.000205572	0.1053 (0.0141-0.3930)	0.00018	0.1280 (0.0248-0.4114)	0.614891	1.4372 (0.3547-6.4281)	0.803224	1.19050 (0.30545-5.02109)
14	FBXO34	rs3742569	coding_sequence_variant,missense_variant	55351988	C	T	rs3742569_C	0.2045	0.6364	0.00022928	0.041 (0.0003-0.3081)	4e-05	0.0327 (0.0003-0.2449)	0.06315	0.2477 (0.0440-1.0761)	0.0840147	0.29410 (0.06173-1.17375)
1	DISP3	rs2076469	intron_variant	11524107	G	A	rs2076469_G	0.1364	0.5	0.000264915	0.0634 (0.0060-0.3189)	0.00018	0.0605 (0.0059-0.3031)	6.32e-06	0.0126 (0.0001-0.1223)	2.95e-06	0.01200 (0.00009-0.11360)
15	MESP2	rs28462216	missense_variant,coding_sequence_variant	89776769	A	G	rs28462216_A	0.02273	0.1818	0.000274099	0.0102 (0.0001-0.1516)	0.00985	0.0877 (0.0078-0.5652)	0.000274	0.0102 (0.0001-0.1516)	0.00985269	0.08770 (0.00785-0.56515)
10	ZRANB1	rs17152433	synonymous_variant	124981787	A	G	rs17152433_A	0.2045	0.5	0.000281308	0.0412 (0.0025-0.2777)	0.00618	0.1284 (0.0132-0.5910)	0.009842	0.1159 (0.0140-0.6182)	0.0603759	0.24620 (0.04149-1.05986)
17	MYO15B	rs820149	genic_downstream_transcript_variant,downstream_transcript_variant,intron_variant	75619853	C	T	rs820149_C	0.2045	0.7273	0.000289326	0.1316 (0.0239-0.4347)	0.00039	0.1690 (0.0431-0.4785)	0.979969	1.0184 (0.2477-4.5212)	0.878847	0.89740 (0.22614-3.81781)
7	TNPO3	rs2305324	non_coding_transcript_variant,coding_sequence_variant,synonymous_variant	129001172	C	G	rs2305324_C	0.4545	0.04545	0.000302027	16.6759 (3.1213-179.9370)	0.00014	17.2671 (3.3497-180.4479)	0.002668	12.0517 (2.2084-130.0608)	0.00249227	11.26090 (2.18643-114.59989)
19	LENG8	rs35336528	coding_sequence_variant,missense_variant	54456859	G	A	rs35336528_G	0.02273	0.1818	0.000314642	0.0061 (0.0000-0.1408)	0.00985	0.0877 (0.0078-0.5652)	0.000315	0.0061 (0.0000-0.1408)	0.00985269	0.08770 (0.00785-0.56515)
19	TTYH1	rs77561511	coding_sequence_variant,synonymous_variant	54422300	G	A	rs77561511_G	0.02273	0.1818	0.000314642	0.0061 (0.0000-0.1408)	0.00985	0.0877 (0.0078-0.5652)	0.000315	0.0061 (0.0000-0.1408)	0.00985269	0.08770 (0.00785-0.56515)
19	LENG8	rs78289579	intron_variant	54452841	A	G	rs78289579_A	0.02273	0.1818	0.000314642	0.0061 (0.0000-0.1408)	0.00985	0.0877 (0.0078-0.5652)	0.000315	0.0061 (0.0000-0.1408)	0.00985269	0.08770 (0.00785-0.56515)
10		rs10788237	intron_variant,synonymous_variant,genic_upstream_transcript_variant,coding_sequence_variant	122087840	A	G	rs10788237_A	0.1136	0.4545	0.000327796	0.0672 (0.0097-0.3211)	0.00014	0.0650 (0.0099-0.2950)	0.001545	0.0876 (0.0143-0.4074)	0.00126339	0.09240 (0.01721-0.40345)
10	TACC2	rs10887063	missense_variant,intron_variant,genic_upstream_transcript_variant,coding_sequence_variant	122084988	T	C	rs10887063_T	0.1136	0.4545	0.000327796	0.0672 (0.0097-0.3211)	0.00014	0.0650 (0.0099-0.2950)	0.001545	0.0876 (0.0143-0.4074)	0.00126339	0.09240 (0.01721-0.40345)
10	TACC2	rs1106992	genic_upstream_transcript_variant,intron_variant,coding_sequence_variant,synonymous_varian	122086382	C	G	rs1106992_C	0.1136	0.4545	0.000327796	0.0672 (0.0097-0.3211)	0.00014	0.0650 (0.0099-0.2950)	0.001545	0.0876 (0.0143-0.4074)	0.00126339	0.09240 (0.01721-0.40345)
10	TACC2	rs11200385	missense_variant,intron_variant,genic_upstream_transcript_variant,coding_sequence_variant	122083008	A	G	rs11200385_A	0.1136	0.4545	0.000327796	0.0672 (0.0097-0.3211)	0.00014	0.0650 (0.0099-0.2950)	0.001545	0.0876 (0.0143-0.4074)	0.00126339	0.09240 (0.01721-0.40345)
10	TACC2	rs11599291	intron_variant,synonymous_variant,genic_upstream_transcript_variant,coding_sequence_variant	122087345	T	C	rs11599291_T	0.1136	0.4545	0.000327796	0.0672 (0.0097-0.3211)	0.00014	0.0650 (0.0099-0.2950)	0.001545	0.0876 (0.0143-0.4074)	0.00126339	0.09240 (0.01721-0.40345)
10	TACC2	rs4751871	genic_upstream_transcript_variant,intron_variant,coding_sequence_variant,synonymous_variant	122086970	G	A	rs4751871_G	0.1136	0.4545	0.000327796	0.0672 (0.0097-0.3211)	0.00014	0.0650 (0.0099-0.2950)	0.001545	0.0876 (0.0143-0.4074)	0.00126339	0.09240 (0.01721-0.40345)
10	TACC2	rs4752642	genic_upstream_transcript_variant,intron_variant,coding_sequence_variant,missense_variant	122086773	A	G	rs4752642_A	0.1136	0.4545	0.000327796	0.0672 (0.0097-0.3211)	0.00014	0.0650 (0.0099-0.2950)	0.001545	0.0876 (0.0143-0.4074)	0.00126339	0.09240 (0.01721-0.40345)
11	NAV2	rs11025335	synonymous_variant,coding_sequence_variant,genic_upstream_transcript_variant	19948955	C	T	rs11025335_C	0.1364	0.3636	0.000339293	0.0352 (0.0003-0.2873)	0.02417	0.2770 (0.0744-0.8486)	0.017987	0.1570 (0.0255-0.7329)	0.0236801	0.19000 (0.04106-0.80091)
19	ZSCAN22	rs59054150	3_prime_UTR_variant,coding_sequence_variant,synonymous_variant	58338975	C	G	rs59054150_C	0	0.2273	0.000346196	0.01 (0.0000-0.1812)	0.00034	0.0200 (0.0001-0.2112)	0.000346	0.0100 (0.0000-0.1812)	0.00034446	0.02000 (0.00015-0.21117)
8	TRAPPC9	rs2233236	genic_downstream_transcript_variant,intron_variant	139932455	T	C	rs2233236_T	0	0.2273	0.000346196	0.01 (0.0000-0.1812)	0.00034	0.0200 (0.0001-0.2112)	0.000346	0.0100 (0.0000-0.1812)	0.00034446	0.02000 (0.00015-0.21117)
17	MYO15B	rs820152	coding_sequence_variant,missense_variant,genic_downstream_transcript_variant,non_coding_transcript_varia	75620008	C	T	rs820152_C	0.2273	0.7273	0.00034712	0.1294 (0.0229-0.4385)	0.00052	0.1708 (0.0427-0.4911)	0.855764	1.1402 (0.2796-5.0196)	0.959907	1.03600 (0.26379-4.38455)
2	MCM6	rs191079	intron_variant	135876201	T	C	rs191079_T	0.1818	0.4545	0.000373309	0.0638 (0.0057-0.3284)	0.0093	0.2128 (0.0491-0.6951)	0.013205	0.1593 (0.0293-0.6888)	0.0111612	0.16280 (0.03290-0.66830)
2	LCT	rs2236783	synonymous_variant,coding_sequence_variant	135836588	A	G	rs2236783_A	0.1818	0.4545	0.000373309	0.0638 (0.0057-0.3284)	0.0093	0.2128 (0.0491-0.6951)	0.013205	0.1593 (0.0293-0.6888)	0.0111612	0.16280 (0.03290-0.66830)
2	MCM6	rs309180	intron_variant	135856685	A	G	rs309180_A	0.1818	0.4545	0.000373309	0.0638 (0.0057-0.3284)	0.0093	0.2128 (0.0491-0.6951)	0.013205	0.1593 (0.0293-0.6888)	0.0111612	0.16280 (0.03290-0.66830)
2	MCM6	rs4988226	intron_variant	135853028	G	A	rs4988226_G	0.1818	0.4545	0.000373309	0.0638 (0.0057-0.3284)	0.0093	0.2128 (0.0491-0.6951)	0.013205	0.1593 (0.0293-0.6888)	0.0111612	0.16280 (0.03290-0.66830)
2	DARS1-AS1	rs687670	intron_variant,upstream_transcript_variant	135983330	T	C	rs687670_T	0.1818	0.4545	0.000373309	0.0638 (0.0057-0.3284)	0.0093	0.2128 (0.0491-0.6951)	0.013205	0.1593 (0.0293-0.6888)	0.0111612	0.16280 (0.03290-0.66830)
10	DOCK1	rs3818879	genic_upstream_transcript_variant,intron_variant	127024609	G	A	rs3818879_G	0.5909	0.1818	0.000410214	9.1779 (2.4243-55.6980)	0.00042	9.6757 (2.4776-53.2846)	0.014289	6.6418 (1.4450-40.8281)	0.00442361	8.20000 (1.86884-49.83872)
10	DOCK1	rs9418698	intron_variant,genic_upstream_transcript_variant	127023372	T	C	rs9418698_T	0.5909	0.1818	0.000410214	9.1779 (2.4243-55.6980)	0.00042	9.6757 (2.4776-53.2846)	0.014289	6.6418 (1.4450-40.8281)	0.00442361	8.20000 (1.86884-49.83872)
10	DOCK1	rs9418791	intron_variant,genic_upstream_transcript_variant	127023352	G	T	rs9418791_G	0.5909	0.1818	0.000410214	9.1779 (2.4243-55.6980)	0.00042	9.6757 (2.4776-53.2846)	0.014289	6.6418 (1.4450-40.8281)	0.00442361	8.20000 (1.86884-49.83872)
1	SERBP1	rs57690154	intron_variant	67425346	C	A	rs57690154_C	0.02273	0.3182	0.000414412	0.0678 (0.0065-0.3267)	0.00146	0.0907 (0.0132-0.4326)	0.013207	0.1151 (0.0152-0.6394)	0.00754502	0.10740 (0.01598-0.55605)
17	MYO1C	rs12941864	intron_variant,genic_upstream_transcript_variant,upstream_transcript_variant	1492388	C	T	rs12941864_C	0.5	0.1818	0.000462568	11.5019 (2.5477-98.9003)	0.00278	6.0753 (1.7646-27.6995)	0.185049	2.5815 (0.6381-11.6871)	0.220675	2.33330 (0.60385-9.90684)
11	SCGB1D2	rs2232950	missense_variant,coding_sequence_variant	62243391	T	C	rs2232950_T	0.2045	0.5909	0.000476592	0.1438 (0.0267-0.4648)	0.00142	0.2218 (0.0689-0.5740)	0.809523	0.8274 (0.1813-4.2078)	0.782873	0.80950 (0.18669-3.97756)
5	TRIO	rs27100	genic_downstream_transcript_variant,upstream_transcript_variant,intron_variant	14462707	C	T	rs27100_C	0.3636	0.7727	0.000487557	0.0985 (0.0135-0.4084)	0.00037	0.1017 (0.0162-0.4002)	0.473828	1.6601 (0.4129-7.0237)	0.462792	1.65450 (0.42879-6.60966)
	BP	Phisycal position in base pair
	A1	Allele1
	A2	Allele2
	Cases AF	Allele frequency of tested allele in Cases individuals
	Controls AF	Allele frequency of tested allele in Control individuals
