# Supplementary material for: Whole-exome sequencing reveals insights into genetic susceptibility to Congenital Zika Syndrome
Source: PLoS Negl Trop Dis. 2021 Jun 14;15(6):e0009507. doi: 10.1371/journal.pntd.0009507 (PMC8224898; doi:10.1371/journal.pntd.0009507)
Supplement: S6 Table — (XLSX) [file pntd.0009507.s011.xlsx]

## Sheet: gene bases analyses
Gene	N.Marker.All	N.Marker.Test	p value
			C-alpha	SKAT non adjusted	SKAT Adjusted
C11orf40	5	4	4.69e-14	0.012605	0.0367974
IL12RB2	9	8	2.18e-11	0.0042358	0.000547205
INMT	4	4	3.29e-10	0.00630252	0.0574271
MYRFL	4	4	9.53e-10	0.00931147	0.235557
OR10AG1	8	8	1.8e-09	0.0682773	0.0228197
NTPCR	3	2	2.24e-09	0.314286	0.229286
IRAK2	6	6	2.75e-09	0.85172	0.659157
AP5Z1	8	8	3.93e-09	0.337558	0.932439
OR4C15	8	8	4.99e-09	0.0752914	0.0255945
SLC5A1	4	4	5.47e-09	0.657143	0.61465
PTCHD3	8	8	6.93e-09	0.0371036	0.0308093
ZFYVE19	4	4	2.09e-08	0.0125847	0.00298807
MYO9A	10	10	4.22e-08	0.0855829	0.356549
OR8I2	6	6	4.86e-08	0.0682773	0.0146911
DTHD1	3	3	9.11e-08	0.32437	0.293142
TAS1R3	8	8	1.04e-07	0.337558	0.281916
LTF	6	5	1.38e-07	0.10297	0.342376
OR5W2	4	4	1.42e-07	0.0462185	0.0183661
MCTP2	7	7	3.54e-07	0.0636961	0.197627
OR5I1	5	5	4.85e-07	0.0252101	0.0283205
OR4C16	6	6	1.49e-06	0.0371036	0.029837
SLFN13	5	5	3.92e-06	0.0682773	0.0789477
GFI1	3	3	9.37e-06	0.0157563	0.0746105
ZNF257	3	3	9.37e-06	0.314286	0.229286
We performed the C-alpha test, and an unadjusted and adjusted SKAT Binary approach. For adjustment we considered the timing of gestational exposure to ZIKV infection and the two first principal components. N.Marker.All : Number of low frequency alleles (MAF < 0.05) alleles in our dataset based on public datasets. N.Marker.Test: number of low frequency alleles (MAF < 0.05) in public datasets that …
