# Supplementary material for: Whole-exome sequencing reveals insights into genetic susceptibility to Congenital Zika Syndrome
Source: PLoS Negl Trop Dis. 2021 Jun 14;15(6):e0009507. doi: 10.1371/journal.pntd.0009507 (PMC8224898; doi:10.1371/journal.pntd.0009507)
Supplement: S7 Table — (XLSX) [file pntd.0009507.s012.xlsx]

## Sheet: gene bases analyses
Gene	N.Marker.All	N.Marker.Test	p value
			C-alpha	SKAT non adjusted	SKAT Adjusted
C11orf40	5	4	0	0.0083502	0.0553031
AP5Z1	11	8	4.02456e-13	0.409129	0.323949
IL12RB2	9	8	1.60527e-12	0.00319714	4.7e-05
INMT	6	6	1.73295e-12	0.00699877	0.0268896
IRAK2	6	5	2.07467e-12	0.81558	0.764443
OR10AG1	9	9	5.99731e-12	0.0552417	0.0132603
OR4C15	9	9	5.99731e-12	0.0552417	0.015253
ZFYVE19	4	4	3.56608e-11	0.00811951	0.00337634
OR8I2	6	6	1.18871e-10	0.0501514	0.014701
LTF	7	6	2.17695e-10	0.0551243	0.288564
OR5W2	5	5	2.8332e-09	0.0436066	0.0112728
PTCHD3	8	8	5.55174e-09	0.0360438	0.0129924
MYO9A	12	9	5.76807e-09	0.124525	0.397145
OR4C16	6	6	1.50036e-08	0.0246995	0.00577717
OR5I1	6	6	1.50036e-08	0.0246995	0.00245426
ZPR1	5	4	1.51174e-08	0.358337	0.095424
SLFN13	5	5	5.3923e-08	0.0501514	0.0711474
GFI1	3	3	1.4302e-07	0.0101557	0.0286504
ZP4	3	3	1.4302e-07	0.0036109	0.00245257
OR5R1	3	3	2.23766e-07	0.0352564	0.0109218
AHNAK	14	14	2.66647e-07	0.000643424	0.00709708
RADIL	9	5	3.39266e-07	0.0661497	0.00712983
WASF3	4	4	6.84859e-07	0.01161	0.0875762
PERM1	3	3	2.41512e-06	0.01161	0.0966378
SLC6A6	3	3	2.41512e-06	0.01161	0.0360223
ARIH1	8	8	4.38001e-06	0.0352564	0.0894852
SCN5A	7	6	4.97429e-06	0.0036109	0.000490031
RARS2	3	3	5.25578e-06	0.0101557	0.0261088
OR5D14	5	5	6.84615e-06	0.0246995	0.0121609
PREX2	7	7	7.86646e-06	0.0145616	0.101221
We performed the C-alpha test, and an unadjusted and adjusted SKAT Binary approach. For adjustment we considered the timing of gestational exposure to ZIKV infection and the two first principal components. N.Marker.All : Number of low frequency alleles (MAF < 0.05) alleles in our dataset based on public datasets. N.Marker.Test: number of low frequency alleles (MAF < 0.05) in public datasets that …
