# Supplementary material for: Whole-exome sequencing reveals insights into genetic susceptibility to Congenital Zika Syndrome
Source: PLoS Negl Trop Dis. 2021 Jun 14;15(6):e0009507. doi: 10.1371/journal.pntd.0009507 (PMC8224898; doi:10.1371/journal.pntd.0009507)
Supplement: S8 Table — (XLSX) [file pntd.0009507.s013.xlsx]

## Sheet: Sheet1
CHR	ID	BP	A1	A2	Freq A1 ALL	Freq A1 EUR	Freq A1 AMR	Freq A1 AFR	Source
1	rs142841707	67320378	G	A	0.000203	0	0.0001735	0.003	gnomAD exomes
1	rs17129772	67320405	G	A	0.004	0.0001321	0.002	0.048	gnomAD exomes
1	rs2307147	67321603	C	T	0.016	0.001	0.01	0.213	gnomAD exomes
1	rs17129792	67326816	A	G	0.003	0.002	0.004	0.022	gnomAD exomes
1	rs2307146	67328273	G	A	0.001	0.0001143	0.001	0.009	gnomAD exomes
1	rs151216886	67330807	A	G	0.000231	0	0.0002024	0.003	gnomAD exomes
1	rs61731150	67351018	T	C	0.004	0.002	0.005	0.022	gnomAD exomes
1	rs2307145	67367844	C	G	0.039	0.046	0.034	0.079	gnomAD exomes
1	rs2307153	67367960	A	G	0.014	0.022	0.01	0.003	gnomAD exomes
BP	Phisycal position in base pair
A1	Allele1
A2	Allele2
Freq A1 ALL	Allele frequency for A1 in World-wide populations
Freq A1 EUR	Allele frequency for A1 in European populations
Freq A1 AMR	Allele frequency for A1 in Latin American populations
Freq A1 AFR	Allele frequency for A1 in African populations
