# Supplementary material for: Whole-exome sequencing reveals insights into genetic susceptibility to Congenital Zika Syndrome
Source: PLoS Negl Trop Dis. 2021 Jun 14;15(6):e0009507. doi: 10.1371/journal.pntd.0009507 (PMC8224898; doi:10.1371/journal.pntd.0009507)
Supplement: S9 Table — (XLSX) [file pntd.0009507.s014.xlsx]

## Sheet: GO over representation analysis
ID	Description	GeneRatio	BgRatio	pvalue	p.adjust	qvalue	geneID	Count
GO:0030198	extracellular matrix organization	8/43	377/19786	1.30604e-06	0.00209098	0.00150539	COL11A2/COL18A1/COL2A1/COL4A2/COL9A2/FBN2/ITGB4/TNXB	8
GO:0043062	extracellular structure organization	8/43	437/19786	3.90966e-06	0.00312968	0.0022532	COL11A2/COL18A1/COL2A1/COL4A2/COL9A2/FBN2/ITGB4/TNXB	8
GO:0090092	regulation of transmembrane receptor protein serine/threonine kinase signaling pathway	6/43	233/19786	1.05888e-05	0.00495244	0.00356548	DNM2/ZNF423/FBN2/GDF6/PRDM16/SHH	6
GO:0060021	roof of mouth development	4/43	95/19786	5.33164e-05	0.0142266	0.0102424	COL11A2/COL2A1/PRDM16/SHH	4
GO:0007178	transmembrane receptor protein serine/threonine kinase signaling pathway	6/43	346/19786	9.67117e-05	0.0221193	0.0159247	DNM2/ZNF423/FBN2/GDF6/PRDM16/SHH	6
GO:0001503	ossification	6/43	417/19786	0.000266348	0.0304588	0.0219286	COL2A1/DCHS1/FBN2/FGFR3/SHH/RYR1	6
GO:0071695	anatomical structure maturation	4/43	166/19786	0.00045693	0.0413658	0.0297811	DCHS1/FGFR3/RYR1/G6PD	4
GO:0006816	calcium ion transport	6/43	463/19786	0.000465075	0.0413658	0.0297811	CACNA1E/CAPN3/EGF/SPG7/RYR1/G6PD	6
GO:0051961	negative regulation of nervous system development	5/43	307/19786	0.000516853	0.0430767	0.0310129	FIG4/SHH/TERT/TLR2/DISP3	5
GO:0070588	calcium ion transmembrane transport	5/43	316/19786	0.000589205	0.0430767	0.0310129	CACNA1E/CAPN3/SPG7/RYR1/G6PD	5
GO:0048736	appendage development	4/43	189/19786	0.000743886	0.0430767	0.0310129	COL2A1/FBN2/ITGB4/SHH	4
GO:0060173	limb development	4/43	189/19786	0.000743886	0.0430767	0.0310129	COL2A1/FBN2/ITGB4/SHH	4
GO:0030177	positive regulation of Wnt signaling pathway	4/43	191/19786	0.000773704	0.0430767	0.0310129	EGF/SHH/TERT/TLR2	4
GO:0051216	cartilage development	4/43	192/19786	0.000788925	0.0430767	0.0310129	COL11A2/COL2A1/FGFR3/GDF6	4
GO:0048638	regulation of developmental growth	5/43	346/19786	0.000886302	0.0430767	0.0310129	DNM2/CAPN3/FGFR3/SYT2/G6PD	5
GO:0034764	positive regulation of transmembrane transport	4/43	205/19786	0.00100659	0.0430767	0.0310129	DNM2/CAPN3/TERT/G6PD	4
GO:0010038	response to metal ion	5/43	356/19786	0.00100662	0.0430767	0.0310129	CAPN3/SHH/TERT/RYR1/G6PD	5
GO:0060348	bone development	4/43	206/19786	0.00102491	0.0430767	0.0310129	COL2A1/DCHS1/FGFR3/RYR1	4
GO:0071241	cellular response to inorganic substance	4/43	207/19786	0.00104347	0.0430767	0.0310129	DNM2/CAPN3/SHH/RYR1	4
GO:0030111	regulation of Wnt signaling pathway	5/43	372/19786	0.00122392	0.0466545	0.0335887	EGF/RNF213/SHH/TERT/TLR2	5
GO:0097191	extrinsic apoptotic signaling pathway	4/43	238/19786	0.00174357	0.0593926	0.0427594	COL2A1/FGFR3/TERT/TLR3	4
GO:0071560	cellular response to transforming growth factor beta stimulus	4/43	245/19786	0.00193796	0.0608367	0.0437991	DNM2/COL4A2/FBN2/PRDM16	4
GO:0071559	response to transforming growth factor beta	4/43	251/19786	0.00211615	0.065153	0.0469066	DNM2/COL4A2/FBN2/PRDM16	4
GO:0003007	heart morphogenesis	4/43	253/19786	0.00217799	0.0655037	0.047159	COL2A1/DCHS1/SHH/RYR1	4
GO:0061448	connective tissue development	4/43	254/19786	0.00220937	0.0655037	0.047159	COL11A2/COL2A1/FGFR3/GDF6	4
GO:0007517	muscle organ development	5/43	431/19786	0.00233397	0.0674111	0.0485323	CAPN3/FLNB/SHH/RYR1/G6PD	5
GO:0021700	developmental maturation	4/43	278/19786	0.00305967	0.0737448	0.0530922	DCHS1/FGFR3/RYR1/G6PD	4
GO:0051146	striated muscle cell differentiation	4/43	289/19786	0.00351533	0.079715	0.0573904	CAPN3/SHH/RYR1/G6PD	4
GO:0090287	regulation of cellular response to growth factor stimulus	4/43	293/19786	0.0036919	0.0809056	0.0582476	DNM2/ZNF423/FBN2/PRDM16	4
GO:0034765	regulation of ion transmembrane transport	5/43	481/19786	0.00373955	0.0809056	0.0582476	DNM2/CACNA1E/CAPN3/SCN2A/G6PD	5
GO:0050769	positive regulation of neurogenesis	5/43	494/19786	0.00418752	0.0826979	0.0595379	FIG4/GDF6/SHH/SYT2/TLR2	5
GO:0051235	maintenance of location	4/43	309/19786	0.00445865	0.0826979	0.0595379	CAPN3/FBN2/FLNB/RYR1	4
GO:0051091	positive regulation of DNA-binding transcription factor activity	4/43	321/19786	0.00509982	0.0863285	0.0621518	CAPN3/SHH/TLR2/TLR3	4
GO:0071214	cellular response to abiotic stimulus	4/43	323/19786	0.0052124	0.0863285	0.0621518	DNM2/CAPN3/SCN2A/TLR3	4
GO:0104004	cellular response to environmental stimulus	4/43	323/19786	0.0052124	0.0863285	0.0621518	DNM2/CAPN3/SCN2A/TLR3	4
GO:0010721	negative regulation of cell development	4/43	342/19786	0.00636625	0.0926913	0.0667326	SHH/TERT/DISP3/G6PD	4
GO:0018108	peptidyl-tyrosine phosphorylation	4/43	381/19786	0.00924305	0.112963	0.081327	ERCC6/EGF/FGFR3/IL12RB2	4
GO:0018212	peptidyl-tyrosine modification	4/43	384/19786	0.00949426	0.112974	0.0813349	ERCC6/EGF/FGFR3/IL12RB2	4
GO:0042692	muscle cell differentiation	4/43	387/19786	0.0097499	0.113679	0.0818427	CAPN3/SHH/RYR1/G6PD	4
GO:0001666	response to hypoxia	4/43	396/19786	0.0105437	0.118877	0.0855848	SCN2A/TERT/TLR2/RYR1	4
GO:0035690	cellular response to drug	4/43	399/19786	0.0108174	0.119439	0.0859895	DNM2/KMT2A/TLR3/RYR1	4
GO:0014706	striated muscle tissue development	4/43	402/19786	0.0110957	0.119658	0.0861472	FLNB/SHH/RYR1/G6PD	4
GO:0045765	regulation of angiogenesis	4/43	405/19786	0.0113785	0.119849	0.0862845	C6/COL4A2/TERT/TLR3	4
GO:0010959	regulation of metal ion transport	4/43	408/19786	0.011666	0.120499	0.0867525	DNM2/CAPN3/EGF/G6PD	4
GO:0036293	response to decreased oxygen levels	4/43	408/19786	0.011666	0.120499	0.0867525	SCN2A/TERT/TLR2/RYR1	4
GO:0060537	muscle tissue development	4/43	418/19786	0.0126582	0.125875	0.0906227	FLNB/SHH/RYR1/G6PD	4
GO:0070482	response to oxygen levels	4/43	432/19786	0.0141362	0.13313	0.0958463	SCN2A/TERT/TLR2/RYR1	4
GO:0060249	anatomical structure homeostasis	4/43	448/19786	0.0159555	0.138023	0.0993689	ERCC6/CAPN3/COL2A1/TERT	4
GO:1901342	regulation of vasculature development	4/43	448/19786	0.0159555	0.138023	0.0993689	C6/COL4A2/TERT/TLR3	4
GO:0048568	embryonic organ development	4/43	452/19786	0.0164323	0.138023	0.0993689	COL2A1/FBN2/KMT2A/SHH	4
GO:0030099	myeloid cell differentiation	4/43	479/19786	0.0198874	0.138023	0.0993689	KMT2A/TLR2/TLR3/G6PD	4
GO:0043588	skin development	4/43	485/19786	0.0207119	0.138023	0.0993689	FLNB/ITGB4/SHH/RYR1	4
