# Supplementary material for: Whole-exome sequencing reveals insights into genetic susceptibility to Congenital Zika Syndrome
Source: PLoS Negl Trop Dis. 2021 Jun 14;15(6):e0009507. doi: 10.1371/journal.pntd.0009507 (PMC8224898; doi:10.1371/journal.pntd.0009507)
Supplement: S10 Table — (XLSX) [file pntd.0009507.s015.xlsx]

## Sheet: REACTOME analysis
ID	Description	GeneRatio	BgRatio	pvalue	p.adjust	qvalue	geneID	Count
R-HSA-2022090	Assembly of collagen fibrils and other multimeric structures	7/34	61/10619	6.90044e-10	1.5733e-07	1.18397e-07	PLEC/COL11A2/COL18A1/COL2A1/COL4A2/COL9A2/ITGB4	7
R-HSA-1474290	Collagen formation	7/34	90/10619	1.10754e-08	1.2626e-06	9.50154e-07	PLEC/COL11A2/COL18A1/COL2A1/COL4A2/COL9A2/ITGB4	7
R-HSA-1474244	Extracellular matrix organization	10/34	301/10619	2.06989e-08	1.57312e-06	1.18383e-06	PLEC/CAPN3/COL11A2/COL18A1/COL2A1/COL4A2/COL9A2/FBN2/ITGB4/TNXB	10
R-HSA-1474228	Degradation of the extracellular matrix	7/34	140/10619	2.38016e-07	1.12149e-05	8.43965e-06	CAPN3/COL11A2/COL18A1/COL2A1/COL4A2/COL9A2/FBN2	7
R-HSA-8948216	Collagen chain trimerization	5/34	44/10619	2.45941e-07	1.12149e-05	8.43965e-06	COL11A2/COL18A1/COL2A1/COL4A2/COL9A2	5
R-HSA-1442490	Collagen degradation	5/34	64/10619	1.64967e-06	6.26874e-05	4.71747e-05	COL11A2/COL18A1/COL2A1/COL4A2/COL9A2	5
R-HSA-1650814	Collagen biosynthesis and modifying enzymes	5/34	67/10619	2.07531e-06	6.75959e-05	5.08685e-05	COL11A2/COL18A1/COL2A1/COL4A2/COL9A2	5
R-HSA-3000171	Non-integrin membrane-ECM interactions	4/34	59/10619	3.5197e-05	0.00100311	0.000754883	COL11A2/COL2A1/COL4A2/ITGB4	4
R-HSA-3000178	ECM proteoglycans	4/34	76/10619	9.54772e-05	0.00241876	0.00182021	COL2A1/COL4A2/COL9A2/TNXB	4
R-HSA-3000157	Laminin interactions	3/34	30/10619	0.000114777	0.00261692	0.00196934	COL18A1/COL4A2/ITGB4	3
R-HSA-216083	Integrin cell surface interactions	4/34	85/10619	0.000147647	0.00306033	0.00230302	COL18A1/COL2A1/COL4A2/COL9A2	4
R-HSA-419037	NCAM1 interactions	3/34	42/10619	0.000316135	0.00600656	0.00452017	COL2A1/COL4A2/COL9A2	3
R-HSA-9006934	Signaling by Receptor Tyrosine Kinases	7/34	458/10619	0.000517667	0.00875346	0.00658733	DNM2/COL11A2/COL2A1/COL4A2/COL9A2/EGF/FGFR3	7
R-HSA-446107	Type I hemidesmosome assembly	2/34	11/10619	0.000537493	0.00875346	0.00658733	PLEC/ITGB4	2
R-HSA-186797	Signaling by PDGF	3/34	58/10619	0.000820517	0.0124719	0.00938556	COL2A1/COL4A2/COL9A2	3
R-HSA-375165	NCAM signaling for neurite out-growth	3/34	63/10619	0.00104452	0.0148844	0.0112011	COL2A1/COL4A2/COL9A2	3
R-HSA-5260271	Diseases of Immune System	2/34	24/10619	0.00262781	0.0332857	0.0250488	TLR2/TLR3	2
R-HSA-5602358	Diseases associated with the TLR signaling cascade	2/34	24/10619	0.00262781	0.0332857	0.0250488	TLR2/TLR3	2
R-HSA-8874081	MET activates PTK2 signaling	2/34	30/10619	0.0040922	0.0491064	0.0369545	COL11A2/COL2A1	2
R-HSA-8875878	MET promotes cell motility	2/34	41/10619	0.00754625	0.0860273	0.0647389	COL11A2/COL2A1	2
R-HSA-73762	RNA Polymerase I Transcription Initiation	2/34	47/10619	0.00982975	0.106723	0.0803132	ERCC6/CHD4	2
R-HSA-8856828	Clathrin-mediated endocytosis	3/34	146/10619	0.0111564	0.115621	0.0870093	DNM2/EGF/SYT2	3
R-HSA-168898	Toll-like Receptor Cascades	3/34	155/10619	0.0131074	0.129934	0.0977804	DNM2/TLR2/TLR3	3
R-HSA-3214841	PKMTs methylate histone lysines	2/34	71/10619	0.0215426	0.158692	0.119422	KMT2A/PRDM16	2
R-HSA-2219530	Constitutive Signaling by Aberrant PI3K in Cancer	2/34	75/10619	0.0238664	0.158692	0.119422	EGF/FGFR3	2
R-HSA-427389	ERCC6 (CSB) and EHMT2 (G9a) positively regulate rRNA expression	2/34	76/10619	0.0244629	0.158692	0.119422	ERCC6/CHD4	2
R-HSA-6806834	Signaling by MET	2/34	79/10619	0.0262888	0.158692	0.119422	COL11A2/COL2A1	2
R-HSA-168799	Neurotoxicity of clostridium toxins	1/34	10/10619	0.0315739	0.158692	0.119422	SYT2	1
R-HSA-5602498	MyD88 deficiency (TLR2/4)	1/34	10/10619	0.0315739	0.158692	0.119422	TLR2	1
R-HSA-8853334	Signaling by FGFR3 fusions in cancer	1/34	10/10619	0.0315739	0.158692	0.119422	FGFR3	1
R-HSA-446728	Cell junction organization	2/34	91/10619	0.0341204	0.158692	0.119422	PLEC/ITGB4	2
R-HSA-1660517	Synthesis of PIPs at the late endosome membrane	1/34	11/10619	0.0346775	0.158692	0.119422	FIG4	1
R-HSA-196025	Formation of annular gap junctions	1/34	11/10619	0.0346775	0.158692	0.119422	DNM2	1
R-HSA-5603041	IRAK4 deficiency (TLR2/4)	1/34	11/10619	0.0346775	0.158692	0.119422	TLR2	1
R-HSA-9014325	TICAM1,TRAF6-dependent induction of TAK1 complex	1/34	11/10619	0.0346775	0.158692	0.119422	TLR3	1
R-HSA-1839130	Signaling by activated point mutants of FGFR3	1/34	12/10619	0.0377715	0.158692	0.119422	FGFR3	1
R-HSA-190873	Gap junction degradation	1/34	12/10619	0.0377715	0.158692	0.119422	DNM2	1
R-HSA-2033514	FGFR3 mutant receptor activation	1/34	12/10619	0.0377715	0.158692	0.119422	FGFR3	1
R-HSA-264870	Caspase-mediated cleavage of cytoskeletal proteins	1/34	12/10619	0.0377715	0.158692	0.119422	PLEC	1
R-HSA-8984722	Interleukin-35 Signalling	1/34	12/10619	0.0377715	0.158692	0.119422	IL12RB2	1
R-HSA-9013973	TICAM1-dependent activation of IRF3/IRF7	1/34	12/10619	0.0377715	0.158692	0.119422	TLR3	1
R-HSA-112308	Presynaptic depolarization and calcium channel opening	1/34	13/10619	0.0408558	0.158692	0.119422	CACNA1E	1
R-HSA-1679131	Trafficking and processing of endosomal TLR	1/34	13/10619	0.0408558	0.158692	0.119422	TLR3	1
R-HSA-179812	GRB2 events in EGFR signaling	1/34	13/10619	0.0408558	0.158692	0.119422	EGF	1
R-HSA-190239	FGFR3 ligand binding and activation	1/34	13/10619	0.0408558	0.158692	0.119422	FGFR3	1
R-HSA-190372	FGFR3c ligand binding and activation	1/34	13/10619	0.0408558	0.158692	0.119422	FGFR3	1
R-HSA-5654227	Phospholipase C-mediated cascade; FGFR3	1/34	13/10619	0.0408558	0.158692	0.119422	FGFR3	1
R-HSA-8847993	ERBB2 Activates PTK6 Signaling	1/34	13/10619	0.0408558	0.158692	0.119422	EGF	1
R-HSA-2219528	PI3K/AKT Signaling in Cancer	2/34	101/10619	0.0412544	0.158692	0.119422	EGF/FGFR3	2
R-HSA-6811558	PI5P, PP2A and IER3 Regulate PI3K/AKT Signaling	2/34	103/10619	0.0427438	0.158692	0.119422	EGF/FGFR3	2
R-HSA-177504	Retrograde neurotrophin signalling	1/34	14/10619	0.0439306	0.158692	0.119422	DNM2	1
R-HSA-180336	SHC1 events in EGFR signaling	1/34	14/10619	0.0439306	0.158692	0.119422	EGF	1
R-HSA-418885	DCC mediated attractive signaling	1/34	14/10619	0.0439306	0.158692	0.119422	TRIO	1
R-HSA-5358565	Mismatch repair (MMR) directed by MSH2:MSH6 (MutSalpha)	1/34	14/10619	0.0439306	0.158692	0.119422	MSH6	1
R-HSA-5250913	Positive epigenetic regulation of rRNA expression	2/34	106/10619	0.0450154	0.158692	0.119422	ERCC6/CHD4	2
R-HSA-8856825	Cargo recognition for clathrin-mediated endocytosis	2/34	106/10619	0.0450154	0.158692	0.119422	EGF/SYT2	2
R-HSA-2214320	Anchoring fibril formation	1/34	15/10619	0.0469958	0.158692	0.119422	COL4A2	1
R-HSA-5358508	Mismatch Repair	1/34	15/10619	0.0469958	0.158692	0.119422	MSH6	1
R-HSA-5637810	Constitutive Signaling by EGFRvIII	1/34	15/10619	0.0469958	0.158692	0.119422	EGF	1
R-HSA-5637812	Signaling by EGFRvIII in Cancer	1/34	15/10619	0.0469958	0.158692	0.119422	EGF	1
R-HSA-6785631	ERBB2 Regulates Cell Motility	1/34	15/10619	0.0469958	0.158692	0.119422	EGF	1
R-HSA-71336	Pentose phosphate pathway	1/34	15/10619	0.0469958	0.158692	0.119422	G6PD	1
R-HSA-199418	Negative regulation of the PI3K/AKT network	2/34	110/10619	0.0481128	0.158692	0.119422	EGF/FGFR3	2
R-HSA-73854	RNA Polymerase I Promoter Clearance	2/34	110/10619	0.0481128	0.158692	0.119422	ERCC6/CHD4	2
R-HSA-73864	RNA Polymerase I Transcription	2/34	112/10619	0.0496903	0.158692	0.119422	ERCC6/CHD4	2
