# Supplementary material for: Whole-exome sequencing reveals insights into genetic susceptibility to Congenital Zika Syndrome
Source: PLoS Negl Trop Dis. 2021 Jun 14;15(6):e0009507. doi: 10.1371/journal.pntd.0009507 (PMC8224898; doi:10.1371/journal.pntd.0009507)
Supplement: S11 Table — (XLSX) [file pntd.0009507.s016.xlsx]

## Sheet: KEGG analysis
ID	Description	GeneRatio	BgRatio	pvalue	p.adjust	qvalue	geneID	Count
hsa05165	Human papillomavirus infection	9/32	330/8033	3.62807e-06	0.000359179	0.000320798	CHD4, COL2A1, COL4A2, COL9A2, EGF, ITGB4, TERT, TLR3, TNXB	9
hsa04510	Focal adhesion	7/32	201/8033	1.09441e-05	0.000541731	0.000483842	1280/1284/1298/1950/2317/3691/7148	7
hsa04512	ECM-receptor interaction	5/32	88/8033	2.24433e-05	0.00074063	0.000661488	1280/1284/1298/3691/7148	5
hsa04974	Protein digestion and absorption	5/32	95/8033	3.25464e-05	0.000805523	0.000719446	1302/80781/1280/1284/1298	5
hsa04151	PI3K-Akt signaling pathway	8/32	354/8033	5.45157e-05	0.00107941	0.000964068	1280/1284/1298/1950/2261/3691/7097/7148	8
hsa05219	Bladder cancer	2/32	41/8033	0.0114438	0.188822	0.168645	1950/2261	2
hsa05226	Gastric cancer	3/32	149/8033	0.0209376	0.296117	0.264475	1950/6469/7015	3
hsa05321	Inflammatory bowel disease (IBD)	2/32	65/8033	0.0273606	0.310374	0.277208	7097/3595	2
hsa04010	MAPK signaling pathway	4/32	294/8033	0.0282158	0.310374	0.277208	777/1950/2261/2317	4
hsa05230	Central carbon metabolism in cancer	2/32	70/8033	0.0313795	0.310657	0.277461	2261/2539	2
hsa01521	EGFR tyrosine kinase inhibitor resistance	2/32	79/8033	0.0391593	0.320556	0.286302	1950/2261	2
hsa05210	Colorectal cancer	2/32	86/8033	0.0456657	0.320556	0.286302	1950/2956	2
hsa05205	Proteoglycans in cancer	3/32	205/8033	0.0472278	0.320556	0.286302	2317/6469/7097	3
hsa05132	Salmonella infection	3/32	206/8033	0.0477986	0.320556	0.286302	1785/2317/7097	3
hsa05235	PD-L1 expression and PD-1 checkpoint pathway in cancer	2/32	89/8033	0.0485691	0.320556	0.286302	1950/7097	2
